# Supplementary material for: Mitochondrial genomes of soft scales (Hemiptera: Coccidae): features, structures and significance
Source: BMC Genomics. 2023 Jan 21;24:37. doi: 10.1186/s12864-023-09131-9 (PMC9863192; doi:10.1186/s12864-023-09131-9)
Supplement: Supplementary file 1 — Additional file 1: Table S1. Information of the species used in the phylogenetic analysis in this study. [file 12864_2023_9131_MOESM1_ESM.xlsx]

## Sheet: Sheet1
	Table S1 Annotation and gene organization of the mitochondrial genome of C. japonicus
	Gene name	Strand	Position	Size(bp)	Start condons	Stop condons	Anticode	Intergenic nucleotides	Genome annotation tool
	control region	J	1-124	124				0	MITOS2
	trnM	J	125-191	67			CAT	-10	MITOS2
	trnW	J	182-245	64			TCA	2	ARWEN ps75
	cox1	J	248-1762	1515	ATA	TAA		-1	MITOS2
	trnL2	J	1762-1828	67			TAA	9	MITOS2
	cox2	J	1838-2527	690	ATA	TAA		-36	MITOS2
	trnK	J	2492-2562	71			TTT	4	ARWEN ps100
	trnD	J	2567-2623	57			GTC	0	MITOS2
	atp8	J	2624-2764	141	ATT	TAA		-7	MITOS2
	atp6	J	2758-3369	612	ATG	TAA		0	MITOS2
	cox3	J	3370-4131	762	ATG	TAA		1	MITOS2
	trnG	J	4133-4189	57			TCC	-3	MITOS2
	nad3	J	4187-4525	339	ATT	TAA		-24	MITOS2
	trnC	N	4502-4569	68			GCA	-15	ARWEN ps75
	trnR	J	4555-4606	52			TCG	5	ARWEN ps95
	trnN	J	4612-4667	56			GTT	-2	MITOS2
	trnS1	J	4666-4714	49			TCT	-2	ARWEN ps75
	trnE	J	4713-4768	56			TTC	-8	ARWEN ps100
	trnF	N	4761-4816	56			GAA	0	ARWEN ps100
	nad5	N	4817-6424	1608	ATT	TAA		-3	MITOS2
	trnH	N	6422-6477	56			GTG	4	MITOS2
	nad4	N	6482-7738	1257	ATG	TAG		32	MITOS2
	nad4l	N	7771-8061	291	ATT	TAA		-34	MITOS2
	nad6	J	8028-8537	510	ATA	TAA		0	MITOS2
	trnP	N	8538-8592	55			TGG	9	MITOS2
	trnQ	N	8602-8671	70			TTG	-26	ARWEN ps95
	trnA	J	8646-8721	76			TGC	-24	ALIGN
	trnI	J	8698-8763	66			GAT	0	MITOS2
	nad2	J	8764-9702	939	ATT	TAA		3	MITOS2
	trnY	N	9706-9771	66			GTA	-7	ARWEN ps95
	trnT	J	9765-9816	52			TGT	0	ARWEN ps100
	cytb	J	9817-10896	1080	ATA	TAA		-13	MITOS2
	trnS2	J	10884-10962	79			TGA	-4	ARWEN ps75
	nad1	N	10959-11879	921	ATA	TAG		-12	MITOS2
	trnL1	N	11868-11937	70			TAG	-2	ARWEN ps75
	rrnL	N	11936-13059	1124				1	MITOS2
	trnV	N	13061-13130	70			TAC	-27	ARWEN ps95
	rrnS	N	13104-13932	829				0	MITOS2
	control region	J	13933-14977	1045				0	MITOS2
	N: minor strand; J: major strand. The tRNAs were annotated by different methods: MITOS2, ARWEN or aligning with the sequences of related species that were not annotated by software (ALIGN). Running ARWEN with the “-ps<num>” option.
