# Supplementary material for: Mitochondrial genomes of soft scales (Hemiptera: Coccidae): features, structures and significance
Source: BMC Genomics. 2023 Jan 21;24:37. doi: 10.1186/s12864-023-09131-9 (PMC9863192; doi:10.1186/s12864-023-09131-9)
Supplement: Supplementary file 2 — Additional file 2: Table S2. Annotation and gene organization of the mitochondrial genome of C. japonicus. N: minor strand; J: major strand. The tRNAs were annotated by different methods: MITOS2, ARWEN or aligning with the sequences of related species that were not annotated by software (ALIGN). Running ARWEN with the “-ps < num>” option. [file 12864_2023_9131_MOESM2_ESM.xlsx]

## Sheet: Sheet1
	Table S2 Annotation and gene organization of the mitochondrial genome of C. rubens
	Gene name	Strand	Position	Size (bp)	Start condons	Stop condons	Anticode	Intergenic nucleotides	Genome annotation tool
	trnM	J	1-69	69			CAT	-17	MITOS2
	trnW	J	53-134	82			TCA	-11	ARWEN ps75
	cox1	J	124-1638	1515	ATA	TAA		4	MITOS2
	trnL2	J	1643-1709	67			TAA	-3	ARWEN ps100
	cox2	J	1707-2390	684	ATA	TAA		-20	MITOS2
	trnK	J	2371-2437	67			TTT	-4	MITOS3
	trnD	J	2434-2492	59			GTC	-4	MITOS2
	atp8	J	2489-2629	141	ATT	TAA		-7	ALIGN
	atp6	J	2623-3237	615	ATG	TAA		1	MITOS2
	cox3	J	3239-4000	762	ATG	TAA		2	MITOS2
	trnG	J	4003-4059	57			TCC	-3	ALIGN
	nad3	J	4057-4395	339	ATA	TAA		-24	MITOS2
	trnC	N	4372-4441	70			GCA	-14	ALIGN
	trnR	J	4428-4477	50			TCG	1	ALIGN
	trnN	J	4479-4535	57			GTT	-15	MITOS2
	trnS1	J	4521-4595	75			TCT	-14	ARWEN ps75
	trnE	J	4582-4635	54			TTC	-7	ARWEN ps100
	trnF	N	4629-4693	65			GAA	-1	ARWEN ps100
	nad5	N	4693-6321	1629	ATT	TAA		-3	MITOS2
	trnH	N	6319-6375	57			GTG	4	MITOS2
	nad4	N	6380-7636	1257	ATG	TAA		20	MITOS2
	nad4l	N	7657-7950	294	ATT	TAA		-29	MITOS2
	nad6	J	7922-8431	510	ATA	TAA		-1	MITOS2
	trnP	N	8431-8489	59			TGG	0	MITOS2
	trnQ	N	8490-8560	71			TTG	-24	ALIGN
	trnA	J	8537-8623	87			TGC	-23	ALIGN
	trnI	J	8601-8667	67			GAT	0	MITOS2
	nad2	J	8668-9606	939	ATT	TAA		-1	MITOS2
	trnY	N	9606-9672	67			GTA	-8	ARWEN ps95
	trnT	J	9665-9729	65			TGT	-6	ARWEN ps100
	cytb	J	9724-10794	1071	ATA	TAA		-3	MITOS2
	trnS2	J	10792-10858	67			TGA	22	ALIGN
	nad1	N	10881-11783	903	ATA	TAA		10	MITOS2
	trnL1	N	11794-11861	68			TAG	0	ARWEN ps100
	rrnL	N	11862-12981	1120				0	MITOS2
	trnV	N	12982-13059	78			TAC	-21	ARWEN ps95
	rrnS	N	13039-13852	814				0	MITOS2
	control region	J	13853-15316	1464				0	MITOS2
	N: minor strand; J: major strand. The tRNAs were annotated by different methods: MITOS2, ARWEN or aligning with the sequences of related species that were not annotated by software (ALIGN). Running ARWEN with the “-ps<num>” option.
