# Supplementary material for: Mitochondrial genomes of soft scales (Hemiptera: Coccidae): features, structures and significance
Source: BMC Genomics. 2023 Jan 21;24:37. doi: 10.1186/s12864-023-09131-9 (PMC9863192; doi:10.1186/s12864-023-09131-9)
Supplement: Supplementary file 3 — Additional file 3: Table S3. Annotation and gene organization of the mitochondrial genome of C. rubens. N: minor strand; J: major strand. The tRNAs were annotated by different methods: MITOS2, ARWEN or aligning with the sequences of related species that were not annotated by software (ALIGN). Running ARWEN with the “-ps < num>” option. [file 12864_2023_9131_MOESM3_ESM.xlsx]

## Sheet: Sheet1
	Table S3 Annotation and gene organization of the mitochondrial genome of C. floridensis
	Gene name	Strand	Position	Size (bp)	Start condons	Stop condons	Anticode	Intergenic nucleotides	Genome annotation tool
	control region	J	1-140	140				0	MITOS2
	trnM	J	141-207	67			CAT	-10	MITOS2
	trnW	J	198-267	70			TCA	0	ALIGN
	cox1	J	268-1782	1515	ATA	TAA		-1	MITOS2
	trnL2	J	1782-1846	65			TAA	15	MITOS2
	cox2	J	1862-2551	690	ATA	TAA		-42	MITOS2
	trnK	J	2510-2583	74			TTT	5	ARWEN ps100
	trnD	J	2589-2645	57			GTC	0	MITOS2
	atp8	J	2646-2786	141	ATT	TAA		-7	ALIGN
	atp6	J	2780-3391	612	ATG	TAA		1	MITOS2
	cox3	J	3393-4154	762	ATG	TAA		0	MITOS2
	trnG	J	4155-4213	59			TCC	-4	ARWEN ps100
	nad3	J	4210-4548	339	ATT	TAA		-24	MITOS2
	trnC	N	4525-4593	69			GCA	-13	ARWEN ps75
	trnR	J	4581-4645	65			TCG	-9	ARWEN ps75
	trnN	J	4637-4690	54			GTT	-2	MITOS2
	trnS1	J	4689-4737	49			TCT	-2	MITOS2
	trnE	J	4736-4794	59			TTC	-8	ARWEN ps100
	trnF	N	4787-4848	62			GAA	0	ARWEN ps100
	nad5	N	4849-6456	1608	ATT	TAA		-3	MITOS2
	trnH	N	6454-6509	56			GTG	4	MITOS2
	nad4	N	6514-7770	1257	ATG	TAA		35	MITOS2
	nad4l	N	7806-8084	279	ATA	TAA		18	MITOS2
	nad6	J	8103-8573	471	ATA	TAA		-3	MITOS2
	trnP	N	8571-8630	60			TGG	10	MITOS2
	trnQ	N	8641-8705	65			TTG	-24	ARWEN ps100
	trnA	J	8682-8755	74			TGC	-22	ARWEN ps75
	trnI	J	8734-8799	66			GAT	-2	ARWEN ps100
	nad2	J	8798-9736	939	ATT	TAA		2	MITOS2
	trnY	N	9739-9810	72			GTA	-13	ARWEN ps95
	trnT	J	9798-9871	74			TGT	-20	ARWEN ps95
	cytb	J	9852-10904	1053	AAA	AAC		26	MITOS2
	trnS2	J	10931-10970	40			TGA	21	MITOS2
	nad1	N	10992-11918	927	ATA	TAG		-18	MITOS2
	trnL1	N	11901-11970	70			TAG	0	ARWEN ps75
	rrnL	N	11971-13088	1118				0	MITOS2
	trnV	N	13089-13153	65			TAC	-20	ARWEN ps95
	rrnS	N	13134-13941	808				0	MITOS2
	control region	J	13942-15085	1144				0	MITOS2
	N: minor strand; J: major strand. The tRNAs were annotated by different methods: MITOS2, ARWEN or aligning with the sequences of related species that were not annotated by software (ALIGN). Running ARWEN with the “-ps<num>” option.
