# Supplementary material for: Mitochondrial genomes of soft scales (Hemiptera: Coccidae): features, structures and significance
Source: BMC Genomics. 2023 Jan 21;24:37. doi: 10.1186/s12864-023-09131-9 (PMC9863192; doi:10.1186/s12864-023-09131-9)
Supplement: Supplementary file 4 — Additional file 4: Table S4. Annotation and gene organization of the mitochondrial genome of C. floridensis. N: minor strand; J: major strand. The tRNAs were annotated by different methods: MITOS2, ARWEN or aligning with the sequences of related species that were not annotated by software (ALIGN). Running ARWEN with the “-ps < num>” option. [file 12864_2023_9131_MOESM4_ESM.xlsx]

## Sheet: Sheet1
	Table S4 Annotation and gene organization of the mitochondrial genome of E. pela
	Gene name	Strand	Position	Size (bp)	Start condons	Stop condons	Anticode	Intergenic nucleotides	Genome annotation tool
	trnM	J	1-67	67			CAT	-12	ARWEN ps100
	trnW	J	56-124	69			TCA	-1	ALIGN
	cox1	J	124-1635	1512	ATA	TAA		9	MITOS2
	trnL2	J	1645-1715	71			TAA	17	ARWEN ps100
	cox2	J	1733-2422	690	ATA	TAA		-42	MITOS2
	trnK	J	2381-2451	71			TTT	-6	ARWEN ps100
	trnD	J	2446-2501	56			GTC	4	MITOS2
	atp8	J	2506-2646	141	ATC	TAA		-7	ALIGN
	atp6	J	2640-3254	615	ATG	TAA		7	MITOS2
	cox3	J	3262-4017	756	ATG	TAA		24	MITOS2
	trnG	J	4042-4101	60			TCC	-3	ARWEN ps100
	nad3	J	4099-4440	342	ATT	TAG		-23	MITOS2
	trnC	N	4418-4494	77			GCA	-25	ARWEN ps55
	trnR	J	4470-4546	77			TCG	8	ALIGN
	trnN	J	4555-4612	58			GTT	-3	MITOS2
	trnS1	J	4610-4661	52			TCT	2	ARWEN ps95
	trnE	J	4664-4718	55			TTC	-5	ARWEN ps100
	trnF	N	4714-4767	54			GAA	29	ARWEN ps100
	nad5	N	4797-6395	1599	ATT	TAA		-3	MITOS2
	trnH	N	6393-6448	56			GTG	11	MITOS2
	nad4	N	6460-7755	1296	ATA	TAA		1	MITOS2
	nad4l	N	7757-8026	270	ATT	TAA		-2	MITOS2
	nad6	J	8025-8531	507	ATA	TAA		23	MITOS2
	trnP	N	8555-8615	61			TGG	57	ARWEN ps100
	trnQ	N	8673-8741	69			TTG	17	ARWEN ps100
	trnA	J	8759-8822	64			TGC	66	ARWEN ps95
	trnI	J	8889-8955	67			GAT	33	MITOS2
	nad2	J	8989-9894	906	ATT	TAA		38	MITOS2
	trnY	N	9933-9995	63			GTA	31	ARWEN ps100
	trnT	J	10027-10084	58			TGT	18	ARWEN ps100
	cytb	J	10103-11182	1080	ATG	TAA		-1	MITOS2
	trnS2	J	11182-11233	52			TGA	34	MITOS2
	nad1	N	11268-12176	909	ATA	TAA		-11	MITOS2
	trnL1	N	12166-12239	74			TAG	0	ARWEN ps95
	rrnL	N	12240-13429	1190				0	MITOS2
	trnV	N	13430-13506	77			TAC	-14	ARWEN ps75
	rrnS	N	13493-14306	814				86	MITOS2
	control region	J	14393-16349	1957				0	MITOS2
	N: minor strand; J: major strand. The tRNAs were annotated by different methods: MITOS2, ARWEN or aligning with the sequences of related species that were not annotated by software (ALIGN). Running ARWEN with the “-ps<num>” option.
