# Supplementary material for: Mitochondrial genomes of soft scales (Hemiptera: Coccidae): features, structures and significance
Source: BMC Genomics. 2023 Jan 21;24:37. doi: 10.1186/s12864-023-09131-9 (PMC9863192; doi:10.1186/s12864-023-09131-9)
Supplement: Supplementary file 5 — Additional file 5: Table S5. Annotation and gene organization of the mitochondrial genome of E. pela. N: minor strand; J: major strand. The tRNAs were annotated by different methods: MITOS2, ARWEN or aligning with the sequences of related species that were not annotated by software (ALIGN). Running ARWEN with the “-ps < num>” option. [file 12864_2023_9131_MOESM5_ESM.xlsx]

## Sheet: Sheet1
	Table S5 Base composition analysis of mitogenomes of S. coffeae, C. japonicus, C. rubens, C. floridensis and E. pela
	Regions	Name	Size (bp)	T(U)(%)	C(%)	A(%)	G(%)	AT(%)	GC(%)	AT skew	GC skew
	Full genome (+)	SC	15389	34.3	10.5	50.4	4.8	84.7	15.3	0.189	-0.369
		CJ	14977	32.7	10.2	52.5	4.7	85.2	14.9	0.233	-0.372
		CR	15316	33	8.5	54.2	4.4	87.2	12.9	0.244	-0.321
		CF	15085	32.7	10.1	52.4	4.8	85.1	14.9	0.232	-0.355
		EP	16349	38.5	7.7	49.9	4	88.4	11.7	0.129	-0.318
		Average	15423.2	34.24	9.4	51.88	4.54	86.12	13.94	0.2054	-0.347
	PCGs	SC	10632	45.1	8.79	39	7.1	84.1	15.89	-0.0725327	-0.106356
		CJ	10665	44.86	8.53	39.55	7.06	84.41	15.59	-0.0629072	-0.0942912
		CR	10659	45.6	7.15	40.97	6.28	86.57	13.43	-0.0534827	-0.0647803
		CF	10593	44.83	8.57	39.56	7.03	84.39	15.6	-0.0624482	-0.0987179
		EP	10623	46.65	6.57	41.11	5.67	87.76	12.24	-0.0631267	-0.0735294
		Average	10634.4	45.408	7.922	40.038	6.628	85.446	14.55	-0.0628995	-0.087535
	tRNAs	SC	1373	42.24	5.39	47.05	5.32	89.29	10.71	0.0538694	-0.00653595
		CJ	1380	41.96	5.43	47.17	5.43	89.13	10.86	0.0584539	0
		CR	1458	41.84	4.87	47.87	5.42	89.71	10.29	0.0672166	0.05345
		CF	1392	41.67	5.24	47.56	5.53	89.23	10.77	0.0660092	0.0269266
		EP	1408	43.18	4.55	47.3	4.97	90.48	9.52	0.0455349	0.0441176
		Average	1402.2	42.178	5.096	47.39	5.334	89.568	10.43	0.0582168	0.0235917
	rRNAs	SC	1965	47.9	3.6	39.3	9.2	87.2	12.8	-0.099	0.44
		CJ	1953	51.4	3.3	37.1	8.2	88.5	11.5	-0.162	0.431
		CR	1934	53.7	2.7	36.7	6.9	90.4	9.6	-0.188	0.433
		CF	1926	52.3	3.5	35.7	8.4	88	11.9	-0.189	0.409
		EP	2004	44.2	3.2	45	7.6	89.2	10.8	0.008	0.41
		Average	1956.4	49.9	3.26	38.76	8.06	88.66	11.32	-0.126	0.4246
	Control region	SC	1454	42.64	11.55	39.27	6.4	81.91	17.95	-0.041	-0.287
		CJ	1169	40.46	12.06	41.92	5.56	82.38	17.62	0.0176	-0.031
		CR	1464	38.25	9.02	46.65	6.08	84.9	15.1	0.989	-0.194
		CF	1284	41.04	10.98	41.67	6.31	82.71	17.29	0.007	-0.27
		EP	1957	46.6	7.31	41.65	4.45	88.25	11.75	-0.056	-0.243
		Average	1465.6	41.798	10.184	42.232	5.76	84.03	15.942	0.18332	-0.205
	SC means S. coffeae, CJ means C. japonicus, CR means C. rubens, CF means C. floridensis, EP means E. pela. The base composition of the full genome was calculated with the major strand (+).
