# Supplementary material for: Mitochondrial genomes of soft scales (Hemiptera: Coccidae): features, structures and significance
Source: BMC Genomics. 2023 Jan 21;24:37. doi: 10.1186/s12864-023-09131-9 (PMC9863192; doi:10.1186/s12864-023-09131-9)
Supplement: Supplementary file 6 — Additional file 6: Table S6. The Ks, Ka and Ka/Ks values in the mitogenomes of S. coffeae, C. japonicus, C. rubens, C. floridensis and E. pela. SC means S. coffeae, CJ means C. japonicus, CR means C. rubens, CF means C. floridensis, EP means E. pela. The base composition of the full genome was calculated with the major strand (+). [file 12864_2023_9131_MOESM6_ESM.xlsx]

## Sheet: Sheet1
	Table S6 Codon usage of the 13 mitochondrial protein-coding genes of hemipteran insects
	AA	Codon	Count	RSCU	AA	Codon	Count	RSCU
	Phe	UUU	309.78	1.69	Ala	GCG	2.97	0.1
	Phe	UUC	55.26	0.31	Tyr	UAU	139.12	1.64
	Leu2	UUA	334.34	3.92	Tyr	UAC	29.98	0.36
	Leu2	UUG	50.36	0.6	His	CAU	48.28	1.44
	Leu1	CUU	52.43	0.62	His	CAC	19.18	0.56
	Leu1	CUC	8.08	0.09	Gln	CAA	47.18	1.7
	Leu1	CUA	57.72	0.68	Gln	CAG	8.19	0.3
	Leu1	CUG	7.04	0.08	Asn	AAU	157.02	1.61
	Ile	AUU	343.9	1.73	Asn	AAC	34.8	0.39
	Ile	AUC	51.89	0.27	Lys	AAA	99.92	1.65
	Met	AUA	279.74	1.76	Lys	AAG	19.61	0.35
	Met	AUG	37.72	0.24	Asp	GAU	50.54	1.58
	Val	GUU	78.84	1.89	Asp	GAC	13.66	0.42
	Val	GUC	7.77	0.17	Glu	GAA	67.75	1.69
	Val	GUA	70.81	1.69	Glu	GAG	12.68	0.31
	Val	GUG	11.58	0.25	Cys	UGU	41.42	1.72
	Ser2	UCU	105.21	2.38	Cys	UGC	6.73	0.28
	Ser2	UCC	17.13	0.38	Trp	UGA	80.43	1.73
	Ser2	UCA	101.6	2.31	Trp	UGG	12.57	0.27
	Ser2	UCG	5.03	0.11	Arg	CGU	16.22	1.33
	Pro	CCU	57.5	1.84	Arg	CGC	1.78	0.14
	Pro	CCC	16.11	0.51	Arg	CGA	27.35	2.23
	Pro	CCA	48.18	1.55	Arg	CGG	3.68	0.3
	Pro	CCG	3.23	0.1	Ser1	AGU	35.31	0.8
	Thr	ACU	66.51	1.57	Ser1	AGC	5.6	0.13
	Thr	ACC	17.47	0.39	Ser1	AGA	78.74	1.78
	Thr	ACA	84.07	1.96	Ser1	AGG	4.85	0.11
	Thr	ACG	3.09	0.07	Gly	GGU	63.42	1.33
	Ala	GCU	47.75	1.72	Gly	GGC	8.33	0.17
	Ala	GCC	14.04	0.46	Gly	GGA	88.02	1.86
	Ala	GCA	48.3	1.72	Gly	GGG	31.12	0.64
	AA: amino acid; RSCU: relative synonymous codon usage.
