# Supplementary material for: Mitochondrial genomes of soft scales (Hemiptera: Coccidae): features, structures and significance
Source: BMC Genomics. 2023 Jan 21;24:37. doi: 10.1186/s12864-023-09131-9 (PMC9863192; doi:10.1186/s12864-023-09131-9)
Supplement: Supplementary file 7 — Additional file 7: Table S7. Codon usage of the 13 mitochondrial protein-coding genes of hemipteran insects. AA: amino acid; RSCU: relative synonymous codon usage. [file 12864_2023_9131_MOESM7_ESM.xlsx]

## Sheet: Sheet1
	Table S7 Codon usage of the 13 mitochondrial protein-coding genes of five scale insects
	AA	Codon	Count	RSCU	AA	Codon	Count	RSCU
	Phe	UUU	441	1.874	Ala	GCG	0	0
	Phe	UUC	29.8	0.126	Tyr	UAU	155.2	1.732
	Leu2	UUA	281	4.35	Tyr	UAC	23.4	0.268
	Leu2	UUG	40.6	0.632	His	CAU	27.4	1.576
	Leu1	CUU	25.2	0.39	His	CAC	7.6	0.424
	Leu1	CUC	0.6	0.01	Gln	CAA	29.6	1.896
	Leu1	CUA	39	0.6	Gln	CAG	1.6	0.104
	Leu1	CUG	1.2	0.018	Asn	AAU	238.2	1.498
	Ile	AUU	367	1.738	Asn	AAC	78.4	0.502
	Ile	AUC	54.6	0.262	Lys	AAA	190.6	1.822
	Met	AUA	571	1.894	Lys	AAG	18.8	0.178
	Met	AUG	31.2	0.106	Asp	GAU	42.8	1.722
	Val	GUU	69.6	2.188	Asp	GAC	6.8	0.278
	Val	GUC	2.8	0.084	Glu	GAA	47.4	1.708
	Val	GUA	51.8	1.618	Glu	GAG	8.2	0.292
	Val	GUG	3.6	0.112	Cys	UGU	17.6	1.804
	Ser2	UCU	64	1.97	Cys	UGC	1.8	0.196
	Ser2	UCC	6.6	0.2	Trp	UGA	53	1.874
	Ser2	UCA	104	3.194	Trp	UGG	3.6	0.126
	Ser2	UCG	2	0.062	Arg	CGU	10.2	1.772
	Pro	CCU	22.2	1.32	Arg	CGC	0	0
	Pro	CCC	5.2	0.306	Arg	CGA	11	1.914
	Pro	CCA	38.8	2.324	Arg	CGG	1.8	0.31
	Pro	CCG	0.8	0.048	Ser1	AGU	32.8	1.01
	Thr	ACU	37	1.186	Ser1	AGC	0.6	0.018
	Thr	ACC	9.4	0.286	Ser1	AGA	46	1.416
	Thr	ACA	81.2	2.524	Ser1	AGG	4.2	0.13
	Thr	ACG	0.2	0.006	Gly	GGU	24	1.318
	Ala	GCU	7	1.488	Gly	GGC	1.6	0.088
	Ala	GCC	1.2	0.252	Gly	GGA	41.4	2.282
	Ala	GCA	10.6	2.258	Gly	GGG	5.8	0.312
	AA: amino acid; RSCU: relative synonymous codon usage.
