# Supplementary material for: Mitochondrial genomes of soft scales (Hemiptera: Coccidae): features, structures and significance
Source: BMC Genomics. 2023 Jan 21;24:37. doi: 10.1186/s12864-023-09131-9 (PMC9863192; doi:10.1186/s12864-023-09131-9)
Supplement: Supplementary file 8 — Additional file 8: Table S8. Codon usage of the 13 mitochondrial protein-coding genes of five scale insects. AA: amino acid; RSCU: relative synonymous codon usage. [file 12864_2023_9131_MOESM8_ESM.xlsx]

## Sheet: Sheet2
	Table S8 Information of the species used in the phylogenetic analysis in this study
	Order	Suborder	Superfamily	ID	Organism
	Hemiptera	Auchenorrhyncha	Cercopoidea	NC_025495.1	Aeneolamia contigua
			Cercopoidea	NC_025496.1	Callitettix biformis
			Cercopoidea	NC_040114.1	Cosmoscarta bispecularis
			Cercopoidea	NC_039157.1	Phymatostetha huangshanensis
			Cicadoidea	NC_041653.1	Magicicada cassinii
			Membracoidea	NC_045858.1	Batracomorphus lateprocessus
			Membracoidea	MK335936.1	Cicadella viridis
			Membracoidea	NC_049087.1	Cofana yasumatsui
			Membracoidea	NC_050258.1	Drabescus ineffectus
			Membracoidea	NC_035684.1	Durgades nigropicta
			Membracoidea	MK948205.1	Evacanthus acuminatus
			Membracoidea	MH433622.1	Idiocerus laurifoliae
			Membracoidea	NC_039642.1	Idioscopus clypealis
			Membracoidea	NC_035685.1	Japanagallia spinosa
			Membracoidea	NC_036298.1	Japananus hyalinus
			Membracoidea	MW218662.1	Kalasha nativa
			Membracoidea	NC_046067.1	Krisna concava
			Membracoidea	NC_046037.1	Limassolla lingchuanensis
			Membracoidea	NC_042723.1	Macropsis notata
			Membracoidea	NC_047465.1	Mitjaevia protuberanta
			Membracoidea	MW218663.1	Nacolus tuberculatus
			Membracoidea	NC_045207.1	Olidiana ritcheriina
			Membracoidea	NC_051525.1	Penthimia melanocephala
			Membracoidea	NC_051527.1	Petalocephala chlorophana
			Membracoidea	MH492318.1	Populicerus populi
			Membracoidea	NC_036015.1	Taharana fasciana
			Membracoidea	NC_046701.1	Tituria pyramidata
		Coleorrhyncha	Peloridioidea	NC_020309.1	Hackeriella veitchi
			Peloridioidea	NC_025329.1	Hemiodoecus leai
			Peloridioidea	JQ739182.1	Peloridium hammoniorum
		Fulgoromorpha	Fulgoroidea	NC_045075.1	Aphaena amabilis
			Fulgoroidea	NC_037181.1	Changeondelphax velitchkovskyi
			Fulgoroidea	MT210096.1	Hemisphaerius rufovarius
			Fulgoroidea	JX880068.1	Laodelphax striatellus
			Fulgoroidea	NC_013706.1	Laodelphax striatellus
			Fulgoroidea	EU909203.1	Lycorma delicatula
			Fulgoroidea	NC_012835.1	Lycorma delicatula
			Fulgoroidea	NC_033388.1	Nilaparvata bakeri
			Fulgoroidea	NC_021748.1	Nilaparvata lugens
			Fulgoroidea	FJ360694.1	Sivaloka damnosus
			Fulgoroidea	MH352481.1	Ugyops sp. APL-2018
		Heteroptera	Aradoidea	NC_030360.1	Aneurus similis
			Aradoidea	HQ441233.1	Aradacanthia heissi
			Aradoidea	NC_030362.1	Aradus compar
			Aradoidea	NC_022670.1	Brachyrhynchus hsiaoi
			Aradoidea	NC_030363.1	Libiocoris heissi
			Aradoidea	NC_012459.1	Neuroctenus parus
			Cimicoidea	JF907591.1	Gorpis annulatus
			Cimicoidea	JF907590.1	Nabis apicalis
			Cimicoidea	NC_012429.1	Orius niger
			Coreoidea	KY274846.1	Clavigralla tomentosicollis
			Coreoidea	NC_012456.1	Hydaropsis longirostris
			Coreoidea	NC_042809.1	Leptoglossus membranaceus
			Coreoidea	NC_042811.1	Mictis tenebrosa
			Coreoidea	NC_042814.1	Pseudomictis brevicornis
			Gerroidea	KR920101.1	Aquarius elongatus
			Gerroidea	KR920102.1	Asclepios apicalis
			Gerroidea	NC_041084.1	Gigantometra gigas
			Gerroidea	NC_044722.1	Limnogonus hypoleucus
			Gerroidea	MN027278.1	Metrocoris sp. XD-2019
			Gerroidea	JQ910988.1	Perittopus sp. HL-2012
			Gerroidea	NC_044721.1	Rhagovelia reitteri
			Gerroidea	MN027277.1	Trepobates sp. XD-2019
			Lygaeoidea	NC_020772.1	Chauliops fallax
			Lygaeoidea	NC_012424.1	Geocoris pallidipennis
			Lygaeoidea	KJ584365.1	Kleidocerys resedae resedae
			Lygaeoidea	MF497725.1	Lygaeus sp. FS-2019
			Lygaeoidea	NC_012458.1	Malcus inconspicuus
			Lygaeoidea	NC_050167.1	Nysius fuscovittatus
			Lygaeoidea	MW147460.1	Tropidothorax cruciger
			Pentatomoidea	NC_042429.1	Adrisa magna
			Pentatomoidea	NC_051562.1	Arma custos
			Pentatomoidea	NC_042802.1	Brachymna tenuis
			Pentatomoidea	NC_042803.1	Cantao ocellatus
			Pentatomoidea	NC_042817.1	Cazira horvathi
			Pentatomoidea	NC_051942.1	Chrysocoris stollii
			Pentatomoidea	NC_037374.1	Dalsira scabrata
			Pentatomoidea	NC_044762.1	Eurydema dominulus
			Pentatomoidea	NC_042808.1	Eurygaster testudinaria
			Pentatomoidea	NC_036745.1	Gonopsis affinis
			Pentatomoidea	NC_033875.1	Graphosoma rubrolineatum
			Pentatomoidea	NC_036418.1	Picromerus griseus
			Pentatomoidea	NC_042800.1	Scoparipes salvazai
			Pentatomoidea	NC_042815.1	Scotinophara lurida
			Reduvoidea	KM044501.1	Brontostoma colossus
			Saldoidea	NC_012463.1	Saldula arsenjevi
		Sternorrhyncha	Aleyrodoidea	KU761949.1	Aleurocanthus camelliae
			Aleyrodoidea	NC_006160.1	Aleurochiton aceris
			Aleyrodoidea	KR063274.1	Aleurodicus dispersus
			Aleyrodoidea	NC_005939.1	Aleurodicus dugesii
			Aleyrodoidea	NC_024056.1	Bemisia afer
			Aleyrodoidea	NC_006279.1	Bemisia tabaci
			Aleyrodoidea	NC_050930.1	Crenidorsum turpiniae
			Aleyrodoidea	NC_006159.1	Neomaskellia andropogonis
			Aleyrodoidea	NC_006280.1	Trialeurodes vaporariorum
			Aphidoidea	NC_024581.1	Aphis gossypii
			Aphidoidea	NC_042165.1	Appendiseta robiniae
			Aphidoidea	NC_035314.1	Baizongia pistaciae
			Aphidoidea	NC_024926.1	Cervaphis quercus
			Aphidoidea	NC_033352.1	Eriosoma lanigerum
			Aphidoidea	MT883997.1	Eutrichosiphum pasaniae
			Aphidoidea	NC_035310.1	Floraphis choui
			Aphidoidea	NC_035316.1	Floraphis meitanensis
			Aphidoidea	NC_045103.1	Paracolopha morrisoni
			Aphidoidea	NC_024683.1	Sitobion avenae
			Aphidoidea	MK766411.1	Therioaphis trifolii
			Coccoidea	In this study	Ceroplastes floridensis
			Coccoidea	MK847519	Ceroplastes japonicus
			Coccoidea	In this study	Ceroplastes rubens
			Coccoidea	In this study	Ericerus pela
			Coccoidea	MN863803	Saissetia coffeae
			Psylloidea	NC_038146.1	Acizzia uncatoides
			Psylloidea	NC_030055.1	Bactericera cockerelli
			Psylloidea	NC_027087.1	Cacopsylla coccinea
			Psylloidea	NC_030214.1	Diaphorina citri
			Psylloidea	NC_038135.1	Freysuila caesalpiniae
			Psylloidea	NC_038149.1	Heteropsylla sp. DMP-2018
			Psylloidea	NC_024577.1	Paratrioza sinica
			Psylloidea	NC_038139.1	Psylla alni
	Thysanoptera	Outgroup	Aeolothripoidea	MN072397.1	Holarthrothrips indicus
		Outgroup	Thripoidea	AF335993.2	Thrips imaginis
	Psocoptera	Outgroup	Psocodea	NC_021400.1	Psococerastis albimaculata
